# Supplementary material for: The Safety Profile of General and Local Anaesthetic Agents: Data Collected during 20 Years of Spontaneous Reporting Activities in the Campania Region (Southern Italy)
Source: Pharmaceuticals (Basel). 2021 Dec 3;14(12):1261. doi: 10.3390/ph14121261 (PMC8703922; doi:10.3390/ph14121261)
Supplement: Supplementary file 1 [file pharmaceuticals-14-01261-s001.zip]

Archive with 1 entries (1 files):
- pharmaceuticals-1448723-supplementary.pdf
